# Supplementary material for: mDia formins form hetero-oligomers and cooperatively maintain murine hematopoiesis
Source: PLoS Genet. 2023 Dec 29;19(12):e1011084. doi: 10.1371/journal.pgen.1011084 (PMC10756686; doi:10.1371/journal.pgen.1011084)
Supplement: S1 Source Data — (XLSX) [file pgen.1011084.s012.xlsx]

## Sheet: Figure 1
Figure 1B
LS	LK	LSK	Lin-
1.04657	3.16345	1.79261	2.20466
0.984236	3.43246	1.77188	2.43064
0.970803	3.45222	1.70133	2.38563
Figure 1C
LSK			LK			LS
WT	mDia1 KO		WT	KO		WT	KO
2.82	1.52		24.9	22		8.56	4.12
1.83	1.51		24.4	25.3		5.84	6.06
3.19	1.71		25.2	22.5		5.9	5.32
2.28	1.75		20.8	23.4		7.16	6.76
5.15	1.33		24.1	17.1		7.3	5.06
LT-HSC			ST-HSC			MPP
WT	KO		WT	KO		WT	KO
3.84	4.57		55.1	50.5		39.4	43
3.45	5.63		50.5	60.8		44.5	32.6
4.12	3.42		56.4	55.3		38.6	40.1
8.68	3.55		49.2	49		39.2	45.9
4.78	2.78		46.7	52.7		46.8	42.8
Figure 1D
LSK			LK			LS
WT	KO		WT	KO		WT	KO
1.24	0.558		10.9	8.07		3.76	1.51
1.2	0.296		15.9	4.96		3.82	1.19
1.56	0.435		12.4	5.72		2.89	1.35
0.839	0.617		7.65	8.25		2.63	2.38
2.78	0.631		13	8.11		3.94	2.4
LT-HSC			ST-HSC			MPP
WT	KO		WT	KO		WT	KO
0.476	0.255		6.83	2.82		4.88	2.4
0.413	0.167		6.04	1.8		5.32	0.965
0.645	0.149		8.82	2.41		6.04	1.74
0.728	0.219		4.13	3.02		3.29	2.83
1.33	0.175		13	3.33		13	2.7
Figure 1E
		G0					G1					S_G2/M
LK	WT	19.6	17.7	27.7	22.97	26.78	22.1	25.5	18.9	45.18	47.56	58.24	56.77	53.39	27.13	23.07
	mDia1 KO	33.35	1.11	35.74			34.4	38.33	33.88			23.16	64.45	24.68
LSK	WT	40.3	26.8	42.3	37.41	32.76	35.1	45	30.1	21.68	18.97	24.57	28.23	27.5	39.16	48.28
	mDia1 KO	13.4	22.61	19.4			39.6	18.26	16.42			57.39	47.03	59.7
Figure 1G
	Months	WT:CD45.1					KO:CD45.1
1° cBMT	0	54.24					51.02
	1	47.63	49.2	43.63	46.62		28.28	24.48	23.04	19.31	24.9
	3	55.43	53.07	46.93		1/4 deceased	14.96	18.99	20.14	22.79	1/5 deceased
	6	62.57	56.8			2/4 deceased	11.39	15.53	29.4		2/5 deceased
	Months	WT:CD45.1					KO:CD45.1
2° cBMT	0	56.85					19.29
	1	55.62	58.99	45.34	48.2	53.21	2.31	4.51	2.7	1.87
	3	71.91	35.03	46.05	27.45	77.3	9.84	3.4	3.1	6.45
	6	54.73	36.03	49.75		2/5 deceased	4.75	1.05		2/4 deceased
Figure 1F
	Peripheral Blood
		Gr1+			Mac1+			CD4+			CD8a+			CD3e+			B220+
		WT	mDia1 KO		WT	KO		WT	KO		WT	KO		WT	KO		WT	KO
		11.9	5.54		10.7	4.43		13.3	0.9		11.9	1.25		24.7	2.25		19	11.3
		11.6	5.05		9.79	4.21		12.1	2		11	2.14		21.8	4.28		21.8	9.59
		13.5	6.77		11.5	5.65		10.2	1.25		8.41	1.32		18.5	2.7		28.1	12.9
		9.99	4.63		8.04	3.58		9.74	1.94		7.9	2.36		17.3	4.48		27.3	15
		11.6	4.7		9.41	3.88		12.6	1.38		8.59	2.13		21.1	3.52		25.7	7.1
		13.9	5.16		13	4.6		8.95	0.96		8.16	1.47		16.9	2.48		29	10.2
		13.9	6.35		12.9	5.81		7.71	1.39		8.6	1.67		15.7	3.11		27.2	10.1
		12.2	3.84		9.55	2.94		9.15	0.86		8	1.08		16.5	1.91		33.5	12.2
		11.8	9.1		10.3	7.61		11.5	1.28		8.12	1.78		19.3	2.93		26.1	9.55
		20.5	10.4		18.2	9.47		10.6	0.87		6.46	1.28		16.5	2.35		24.7	10.3
	Bone Marrow
		Gr1+			Mac1+			CD4+			CD8a+			CD3e+			B220+
		WT	mDia1 KO		WT	KO		WT	KO		WT	KO		WT	KO		WT	KO
		34.4	29.3		34.2	29		1.01	0.5		1.25	0.51		2.37	0.78		13.4	6.29
		41	20.9		40.6	20.5		1.19	0.42		1.39	0.72		2.73	1.04		14.2	7.9
		49	21.9		48.3	21.3		0.75	0.3		0.9	0.36		1.58	0.51		13.1	8.08
		34.3	21.2		33.8	20.6		0.61	0.21		1.07	0.53		1.91	0.79		23	9.84
		47.9	15.5		46.7	15		0.78	0.2		0.96	0.34		1.92	0.57		19.8	3.76
		38.9	25.2		38.4	24.7		0.93	0.29		1.31	0.42		2.54	0.72		12.7	6.46
		49.1	12.4		49.2	11.9		1.26	0.19		1.33	0.37		2.45	0.57		16.8	3.42
		39.6	12.5		39.2	12.2		0.93	0.26		1.57	0.5		2.75	0.69		22.5	8.58
		25.6	28.7		25.2	28.2		1.19	0.37		1.88	0.8		3.2	1.05		21	5.41
		45.8	32.3		45.1	31.6		0.28	0.083		0.27	0.15		0.71	0.25		5.89	1.87
	Spleen
		Gr1+			Mac1+			CD4+			CD8a+			CD3e+			B220+
		WT	mDia1 KO		WT	KO		WT	KO		WT	KO		WT	KO		WT	KO
		4.22	1.29		4	1		22.6	2.19		13.6	1.3		34.3	3.29		40.2	9.74
		3.87	1.65		3.27	1.25		23.1	2.17		13.4	1.59		34.5	3.2		36.1	8.92
		4.56	1.91		3.77	1.38		12.5	1.66		9.89	1.78		20.1	2.83		45.6	13
		3.41	1.19		2.71	0.93		19.2	1.87		11.4	1.71		28.8	3.12		45.2	7.31
		3.75	1.31		3.52	1.07		21.5	2.16		10.5	1.35		30.1	3.16		44.4	7.96
		3.64	1.38		2.85	0.98		17.6	2.22		10.4	1.46		26	3.34		46.1	8.8
		3.3	1.03		2.72	0.68		20.3	1.65		11	0.94		29.5	2.3		45.9	8.96
		3.56	1.95		3.13	1.36		18.8	1.74		10.8	1.51		27.7	2.74		45.4	10
		7.87	3.21		6.8	2.54		16.2	1.49		10.9	1.58		25.1	2.92		35.3	8.19
		Note: One spleen sample with failure in FACS staining.

## Sheet: Figure 2
Figure 2A
White Blood Cells			Neutrophil			Lymphocytes			Monocytes			Red Blood Cells			Platelets
WT	mDia1 KO		WT	mDia1 KO		WT	mDia1 KO		WT	mDia1 KO		WT	mDia1 KO		WT	mDia1 KO
9.59	7.69		3.665	2.71		5.275	4.24		0.58	0.705		10.81	9.5		1470	1162
12.39	11.33		6.33	4.385		4.89	5.125		1.12	0.985		10.09	9.515		2068	933.5
22.83	1.97		9.555	0.555		9.65	1.235		1.795	0.16		10.305	4.325		1438.5	240.5
	5.15			2.965			1.695			0.455			9.305			850.5
	4.02			2.78			0.975			0.235			7.8			446
Figure 2B
HSPCs %									LT-/ST-HSC %
LSK			LK			LS			LT-HSC			ST-HSC			MPP
WT	mDia1 KO		WT	KO		WT	KO		WT	mDia1 KO		WT	mDia1 KO		WT	mDia1 KO
5.02	3.56		24.7	26.3		31.1	23.75		29.45	21		32.2	28.4		34.95	43.05
3.6	6		15.7	49		40.45	8.7		30.75	22.05		26.2	36.25		38.6	32.45
3.905	2.57		26.65	22.95		23.95	22.65			17.55			34.75			47.7
	2.445			26.7			26.55			13.65			28.95			51.1
	3.06			24.75			37.55			11.24			32.85			52.85
Figure 2C
HSPC#
LSK			LK			LS			LT-HSC			ST-HSC			MPP
WT	mDia1 KO		WT	mDia1 KO		WT	mDia1 KO		WT	mDia1 KO		WT	mDia1 KO		WT	mDia1 KO
8.71363	3.87232		35.1087	28.9349		48.6765	24.5333		4.88788	1.05247		5.37701	1.37333		5.80225	2.07689
13.7435	2.77462		70.994	18.412		157.806	3.18989		3.04128	0.598291		2.5934	1.02079		3.81764	0.91314
9.70776	2.98343		60.709	40.3232		49.1385	33.57			0.627708			1.60372			2.19355
	5.94708			68.4136			66.9639			0.874092			1.82248			3.22135
	4.79636			40.5972			58.34			0.656002			2.35096			3.77796
Figure 2D
	G0										G1										S_G2/M
WT	41.1	34.4	29.4	28.6	32.2	26.8					27.1	37.8	64.9	42.2	39.9	63					29.4	7.3	26.8	29	27.4	8.03
mDia1 KO	31	27.9	18.5	23.4	15.3	12.1	27.4	31.1	28.5	23.2	32.6	44.9	31	27.7	33.5	48.8	56.7	42.3	53.6	41.7	43	37.6	49.6	47.4	38.4	28.5	15.6	36.9	15	26.5
Figure 2E	Days Post-BMT	WT	mDia1 KO
	79		1
	75		1
	88		1
	112		1
	115		1
	79		1
	118		1
	126		1
	144		1
	153		1
	153	1
	200	0
	200	0
	200	0
	200	0
	200	0
	200	0
	200	0
	200	0
	200	0

## Sheet: Figure 3
Figure 3A
	CFU-E		BFU-E		CFU-G		CFU-M		CFU-GM		CFU-GEMM
Control	82	94	3	2	26	17	78	67	27	29	14	5
mDia2fl/fl Vav-Cre	64	71	5	1	21	6	40	48	20	24	14	12
Figure 3C
1°			2°			3°
Control	mDia2fl/fl Vav-Cre		Control	mDia2fl/fl Vav-Cre		Control	mDia2fl/fl Vav-Cre
148	100		31	23		140	54
120	91		138	24		158	114
133	124		132	100		126	22
152	148		102	92		58	4
188	92		160	84		162	20
168	113			58		130	10
				1		128	111
				1		118	36
							26
							31
Figure 3D
1°			2°			3°
Control	mDia2fl/fl Vav-Cre		Control	mDia2fl/fl Vav-Cre		Control	mDia2fl/fl Vav-Cre
3279.2	46798		809725	124568		88552.5	6585.56
25246.2	552547		47628.1	19756.9		83630	4091.78
6221.99	12219.9		297801	65066.8		72213.9	2221.88
8940.13	13952.6		189909	11133.4		10358.5	2042.21
1732.4	95107.2		383173	11992.1		2427	1787.29
1518.79	122068		382645	7093.02		85409.7	1090.14
1890.56	169003		33074.3	12882.4		70590.8	40268.8
480689	18968.4		7741.36	18741.2		40619.3	2251.87
316362	36960.4		21028.7	16486.6		3345.41	133374
149404	225540		7191.87	16746.7		28481.8	1262.45
394069	61032.1		16621	6884.61		5439.4	3450.66
18241.6	24841.3		4323.33	91673.3		17713.9	5328.77
209723	51265.8		1667.24	63008.7		19809	21720
16164	12454.2		167394	311883		4380.66	1557.83
7997.96	75601.8		41370.7	132762		3566.66	8321.36
49047.6	36955.6		55285.9	24486.4		9023.88	4026.71
10422.4	93255.7		206306	272266		7161.33	3881.28
27029.5	43765.8		33245.5	346381		1393.45	6917.72
93381.1	107203		9101.92	33396.1		1710.33	1985.63
312436	19259.8		19093.2	13459.9		13070.4	2157.93
114021	386464		309831	9164.07		6744	2634.96
147182	51903.3		342896	11456.2		8292.78	3236.48
127633	58656.6		45165.6	41029.3		14510.8	6360.91
38776.9	108328		8048.62	66396.4		36350.2	4955.86
124779	88261.9		650131	24262.6		20118.8	2781.8
196643	50184.2		4471.04	10371.7		76754.8	4746.49
85475.9	189799		26264.3	5096.25		49777.9	3033.33
145680	3548.27		7738.18	45059.8		2929.21	48630
317094	18723.7		17600.3	14865.9		13681.5	5415.35
113540	46609		659857	135872		43928.2	10880.8
314177	292281		356274	31560.9		18351.3	2430.11
259283	98348.5		19340.4	12635.6		11537.5	1468.42
186414	723820		46215.5	18112.5		5607.74	118591
21475.5	132871		234293	19084		3122.45	14570.2
52470.3	2892.43		70722.3	1079.03		3605.99	7370.13
22370.4	7809.81		16496.4	2117.01		20960.8	12088.6
105922	231208		24282.3	5322.58		22528	7240.83
82226.4	101533		41685.4	5246.85		2645.43	6085.05
1190.02	14522.1		197312	48955.9		13222.6	5543.52
3707.84	112724		48996.1	8978.78		51707.2	3246.66
11896.2	79846.9		12818.8	5438.49		2049.85
115066	420944		57424	2749.16		24792
24081	283953		53569.5	8733.67		9544.76
28341.7	147257		686223	11952		11059.3
22184.5	11384.7		28710.3	5319.11		2574.98
331446	7107.85		16626.5	72626.3		83855.5
9356.04	4393.11		7944.85	31954.6		19242
3730.2	122234		20432.7	15375.8		19655.7
352647	228899		11671.9	125824		16521.9
968.198	26369.1		153538	54354.3		16275.8
1730.14	16961		9445.02	21131.9		1944.88
16565.8	293027		42092.4	7297.95		17844.6
7981.84	93887.5		13976.2	21033.1		12259.2
499265	5449.86		217160	16808		39552.7
142632	207957		92113.5	4951.15		31031.9
24730.9	26212.4		21419.5	2176.55		79476.6
11023.1	121676		48188.8	2293.04		9652.27
3863.17	97318.9		18817.5	2823.16		130806
140628	5249.26		566361	105186		19226.5
149516	29421.4		43166.3	134560		6765.51
36620.6	226522		28940.3	40912.5		6877.55
48089.9	11112.5		47213.3	126915		33666.5
36199.9	19651.7		58988.6	15945.5		94940
1763.24	93992.5		23589.4	2541.33		7385.98
2290.63	232391		5624.93	3046.88		75183.6
132790	34018.8		141628	5461.04		2526.6
157287	4243.72		56371.3	18812		19360.3
27003.7	11633.7		10873.2	14091.8		29592.3
79285.3	9062.64		99367	69478.3		54032.4
218678	486900		630197	5708.75		11257.1
6439.28	50533.9		27534.4	3690.6		5459.2
131368	228711		8267.72	84574.2		10195.8
158059	204451		430823	8016.24		7007.13
393656	292714		23043.4	28556.8		28046.9
90862.7	58269.6		5687.36	7055.44		31640.7
221912	520295		838206	5445.72		4421.4
71652.1	33528.8		686486	496969		4977.93
86154.9	54588.1		11915	27726.3		36386.1
12133.6	57650.8		6246.1	21267.2		20329
177376	8397.75		122574	133663		31984.8
7812.64	40668.9		330267	955127		20820.5
48662.9	497867		227866	2422.82		27509.6
25261.2	3231.95		108654	4178.23		46570.8
129604	6611.02		21786.6	3677.88		5078.37
129812	158514		255984	3159.61		21297.2
210978	72081.5		63448.1	12242.2
497638	3674.46		632420	5036.13
10972.2	3342.29		30413.3	1210.55
295443	11365.4		20309	1550.18
9420.55	98334.4		177222	11023.5
372863	15908.8		49940.8	23703
23708.7	12609.2		279564	13105
400422	2977.59		3004.68	17817.7
84384.1	22226.1		4963.29	4470.17
7316.94	70808.3		11263.4	28478.7
25984.3	24413.8		35576.1	54909.5
28868.3	9293.23		63351	22432.4
22010.8	208803		420548	11914.1
3866.57	96750.8		136046	12413
106919	236127		59452.8
645644	13373.1		96382.2
157932	3035.03		14519.3
86439.3	25483.2		6541.22
224262	148482		3962.6
25988.8	16433.9		3782.52
30869.2	595016		14437.2
127031	7312.13		103695
166324	1649.22		16633.7
10008.2	5726.29		41938.4
24074	8263.35
13903.1	2507.36
479200	3910.14
10600.4	4570.79
8662.01	176698
51738.1	80496
393335	1089.58
969014	60904.8
50919.5	430980
36298.7	124008
22473.7	144388
179653	29216.3
132845	102837
44941.4	245830
448796	78193.2
21524.5	37120.9
67041.1	1545.95
62975.6	11846.1
17518.4	5408.56
61834	9509.11
108656	169790
276588
59452.5
653048
274893
100176
7731.72
14276.3
105421
459693
217310
205464
37064.8
45310.1
332145
78016.1
525778
44811.8
170626
4569.94
39302.8
22334.2
92079.6
401798
33801.2
21746.3
18178.2
330222
381323
5548.89
36256.5
37156.2
328791
Figure 3E
Days	Control	mDia2fl/fl Vav-Cre
12.5		1
13.5		1
17.5		1
20.5		1
22		0
11.5		1
15.5		1
16.5	1
15.71	1
13.2	1
13.71	1
22	0
22	0
22	0
22	0
22	0
22	0
22	0
22	0
22	0
Figure 3F
White blood cell					Red blood cell					Hemoglobin
Day 0		Day 7			Day 0		Day 7			Day 0		Day 7
Control	mDia2fl/fl Vav-Cre	Control	mDia2fl/fl Vav-Cre		Control	mDia2fl/fl Vav-Cre	Control	mDia2fl/fl Vav-Cre		Control	mDia2fl/fl Vav-Cre	Control	mDia2fl/fl Vav-Cre
13.02	12.78	6.26	3.18		10.37	9.06	7.77	5.97		16.7	15	10.8	7.5
10.58	15.66	4.98	4.02		10.66	9.8	7.22	4.81		15.2	14.2	11.6	5.7
6.7	10.5	3.74	2.88		12.75	8.53	8.2	6.02		14.9	12.5	12.1	7.2
19.2	12.22	8.7	3.38		10.35	7.74	9.9	5.83		15.5	12.2	15.4	8.1
6.72	6.28	4.66	1.96		8.85	7.71	8.6	4.8		15.2	12.3	12.3	7.7
6.22	5.88	2.7	1.52		9.25	7.39	8.57	4.58		17.7	12.1	12.3	7.8
5.74	4.3	2.12	3.14		8.97	9.34	7.85	5.51		18.45	16	13.1	8.2
8.36	6.16	4.6	4.2		10.39	9.09	7.38	4.8		17.5	14.2	12.2	7.2
7.94	6.96	9.92	2.58		10.945	8.79	9.61	4.53		18	15.4	17	6.6
7.51	5.74	3.12	0.98		10.8	9.59	8.65	6.3		17.5	13.8	15.2	8.4
7.54	9.92	6.34	4.06		11.1	8.72	8.66	4.4		17.1	14.6	16.7	5.6
7.34	10.88	2.7	1.26		10.9	9.57	7.82	5.84		17.3	14.8	13.4	7.6
7.52	12.36	8.46	0.52		10.04	7.92	7.55	5		17.3	14.4	12.3	7.6
8.5		4.92	2.76		10.82		7.98	3.72		18.2		11.8	6.7
10.7		4.02	4.08		10.78		7.76	6.07		16.9		11.7	5.6
8.76		6.44			11.25		8.67			18.3		12.9
4.82		3.92			10.39		7.5			17.1		11.6
3.36		2.46			11		7.33			17.5		10.8
12.1		3.08			10.18		7.5			18.6		11.7
22.68		3.12			10.78		8.41			16.1		12.3
12.56		8.4			11.14		8.33			14.7		12.6
7.38		3.74			8.9		8.57			15.4		12.2
		6.2					8.5					12.7
		3.92					8.14					12.1
		3					7.91					11.9
		7.26					8.02					12.4
Neutrophil					Lymphocytes					Monocytes
Day 0		Day 7			Day 0		Day 7			Day 0		Day 7
Control	mDia2fl/fl Vav-Cre	Control	mDia2fl/fl Vav-Cre		Control	mDia2fl/fl Vav-Cre	Control	mDia2fl/fl Vav-Cre		Control	mDia2fl/fl Vav-Cre	Control	mDia2fl/fl Vav-Cre
3.3	3.21	0.96	0.09		9.24	8.82	4.85	3.04		0.46	0.65	0.31	0.03
1.91	3.1	0.31	0.13		7.87	11.55	4.35	3.79		0.65	0.87	0.3	0.08
1.13	4.07	0.18	0.06		5.05	5.9	3.46	2.65		0.46	0.45	0.07	0.04
5.49	2.43	1.8	0.09		11.64	7.76	6.38	2.73		1.13	0.63	0.44	0.05
1.37	3.32	0.25	0.09		5.09	8.4	4.27	3.22		0.25	0.48	0.11	0.06
1.21	2.53	0.18	0.08		4.69	9.67	2.43	1.37		0.32	0.15	0.06	0.04
0.96	1.46	0.05	0.05		4.58	4.34	1.94	2.9		0.17	0.41	0.12	0.07
1.9	1.16	0.6	0.11		6.09	4.42	3.59	3.96		0.36	0.3	0.34	0.12
1.19	1.66	1.98	0.13		6.21	2.46	7.01	2.47		0.48	0.14	0.81	0.08
0.925	1.27	0.17	0.06		6.025	4.53	2.74	0.93		0.515	0.34	0.16	0.05
1.08	2.42	2.44	0.04		6.08	4.36	3.43	1.84		0.37	0.17	0.45	0.01
1.04	1.53	0.31	0.09		5.88	3.93	2.09	3.95		0.4	0.25	0.22	0.08
1.49	2.5	0.89	0.06		5.63	6.77	6.97	1.17		0.39	0.61	0.41	0.07
1.72		0.32	0.07		6.35		4.37	0.48		0.4		0.21	0.01
3.66		0.11	0.01		6.68		3.82	3.88		0.35		0.09	0.02
1.62		0.17			6.8		6.14			0.33		0.12
0.55		0.13			4		3.67			0.25		0.11
0.39		0.06			2.81		2.31			0.15		0.08
3.99		0.08			7.45		2.94			0.64		0.06
6.3		0.1			13.79		2.94			1.43		0.07
2.48		0.97			9.58		6.87			0.49		0.51
2.52		0.21			4.68		3.34			0.17		0.15
		0.15					5.87					0.17
		0.13					3.66					0.12
		0.12					2.76					0.09
		1.73					4.91					0.32
Figure 3H
	G0					G1					S_G2/M
Control	7.04	9.87	9.91	10.4	11	75.5	73.7	66.4	68.5	69.1	17.4	16.4	23	21	19.8
mDia2fl/fl Vav-Cre	6.22	7.65	2.02	3.53		69.2	68.6	62.6	73.8		24.6	23.7	35.4	22.4

## Sheet: Figure 5
Figure 5A
PBMC
Months post-cBMT	DWT					mDia1 KO					mDia2fl/fl Mx-Cre					DKO Mx-Cre
-1	44.46					51.35					52.1					53.55
0	32.66	19.49	46.6	47.02		29.12	34.27	35.92	35.72	28.86	23.4	27.91	29.67	45.09	27.17	24.74	17.14	20.04	21.75	16.06
0.5	38.48	34.45	51.04	48.34		29.37	27.9	35.09	34.79	21.07	20.22	30.26	29.31	41.26	25.03	16.62	20.38	16.28	14.38	14.03
1	32.66	36.66	55.46	53.76		25.84	25.23	27.35	32.59	15.98	17.37	27.91	29.82	43.29	24.04	12.49	deceased	13.84	11.73	9.25
2	44.01	35.98	55.18	50.8		26.92	26.36	32.06	34	20.34	19.72	27.68	32.96	44.17	27.55	15.18		17.27	12.53	13.02
3.5	42.05	32.65	52.12	50.1		29.04	24.69	29.48	28.67	16.87	18.17	28.19	30.8	41.08	27.07	11.7		10.75	9.3	6.8
6	49.85	41.88	40.38	41.28		22.79	18.54	20.64	20.64	14.45	30.97	14.85	29.29	30.47	37.52	11		12.12	11.31	6.18
Gran
Months post-cBMT	DWT					mDia1 KO					mDia2fl/fl Mx-Cre					DKO Mx-Cre
-1	44.46					51.35					52.1					53.55
0	16.7	2.47	54.1	54.5		28.87	34.8	38.96	43.35	29.51	28.74	34.64	33.7	54.09	32.7	28.27	21.41	23.02	23.28	20.44
0.5	20.94	5.29	59.72	56		30.15	30.39	26.05	44.88	26.91	25.15	37.58	32.46	46.63	29.93	28.01	26.43	18.34	13.98	20.48
1	20.95	14.06	61	55.98		35.24	35.31	31.8	48.24	23.19	25.35	31.96	33.43	48.6	31.2	19.04	deceased	22.34	11.42	20.04
2	24.15	21.9	56.36	50.82		32.06	30.89	37.37	53.31	29.26	29.59	32.87	40.62	51.4	36.64	25.1		25.05	16.02	20.12
3.5	26.85	24.35	41.12	51.84		43.1	35.4	35	43.4	20.2	23.2	31.5	29.1	46	32.8	19.1		16.5	19.2	13.8
6	41.68	36.89	40.34	50.16		31.02	30.72	18.8	18.8	16.13	37.56	19.88	31.24	28.39	36.97	14.37		17.05	21.4	10.56
B cells
Months post-cBMT	DWT					mDia1 KO					mDia2fl/fl Mx-Cre					DKO Mx-Cre
-1	44.46					51.35					52.1					53.55
0	55.24	67.86	59.1	62.96		38.38	46.57	48.14	36.42	39.25	22.42	29.1	32.73	43.43	29.12	26.88	18.78	22.98	30.57	15.11
0.5	52.47	55.3	64.54	65.98		38.67	41.57	51.06	39.8	31.44	21.51	32.56	31.93	46.14	28.47	19.86	31.12	23.02	23.5	16.58
1	49.75	51.46	67.74	66.4		34.34	40.42	40.56	40.6	24.29	20.56	31.05	33.7	50.1	28.54	17.3	deceased	16.3	17.44	11.24
2	57.01	51.15	67.96	64.42		30.89	38.23	43.26	36.95	23.26	21.58	28.22	35.74	49	29.75	13.66		16.6	15.78	10.14
3.5	58.6	53.25	70.98	66.72		20.5	24.6	34.3	25.6	18.1	19.8	30.1	38.4	47.4	30.6	8.4		9.3	6.9	5.4
6	62	52.48	54.92	50.2		26.3	24.27	30.61	30.61	21.73	40.5	18.81	33.93	39.68	46.15	13.89		13.05	10.22	6.34
T cells
Months post-cBMT	DWT					mDia1 KO					mDia2fl/fl Mx-Cre					DKO Mx-Cre
-1	44.46					51.35					52.1					53.55
0	32.33	42.79	9	9.31		5.6	1.25	2.53	5.53	1.47	15.95	10.14	18	22.69	9.88	1.61	1.36	2.11	2.43	1.73
0.5	41.98	52.77	23.28	25.92		14.11	6.16	8.02	8.69	4.48	16.48	22.3	22.85	30.86	18.08	2.7	5.01	3.78	4.54	3.4
1	52.51	52	39.48	43.02		8.22	3.73	3.26	5.44	2.22	11.67	21.81	25.96	31.64	14.37	1.98	deceased	3.87	3.14	2.18
2	54.2	39.7	41.66	41.84		7.45	4.59	4.51	5.5	2.28	10.85	23.71	27.23	35.84	17.1	1.61		4.45	2.33	2.44
3.5	51.05	35.15	50.3	42.5		4	1.7	2	2.9	2.5	7.5	17	26	29.6	14.6	0.4		2.1	0.3	1.2
6	44.35	30.55	37.52	32.92		4.78	1.85	4.51	4.51	3.03	18.4	5.57	21.42	29.29	27.03	2.04		1.15	1.75	0.54
Figure 5B
Days	DWT	mDia1 KO	mDia2fl/fl Vav-Cre	DKO Vav-Cre
7	1
9	0
9	0
9	0
9	0
9	0
9	0
9	0
8	0
1	1
8	0
8	0
8	0
28	0
28	0
28	0
28	0
120	0
120	0
120	0
120	0
120	0
120	0
120	0
120	0
120	0
120	0
120	0
120	0
120	0
120	0
120	0
120	0
1	1
28	0
28	0
28	0
28	0
28	0
1	1
28	0
28	0
28	0
28	0
2	1
28	0
28	0
2		1
4		1
28		0
28		0
28		0
28		0
28		0
28		0
28		0
28		0
28		0
28		0
28		0
28		0
28		0
28		0
28		0
28		0
2		1
8		0
8		0
8		0
3		1
28		0
28		0
28		0
28		0
28		0
28		0
28		0
28		0
10		0
28		0
28		0
28		0
28		0
28		0
28		0
1		1
2		1
8		0
8		0
28		0
28		0
28		0
28		0
28		0
28		0
28		0
28		0
28		0
120		0
120		0
120		0
120		0
120		0
120		0
120		0
120		0
2		1
3		1
28		0
28		0
8			0
8			0
8			0
28			0
28			0
28			0
28			0
28			0
28			0
28			0
28			0
28			0
28			0
28			0
28			0
28			0
120			0
120			0
120			0
120			0
120			0
120			0
120			0
2			1
28			0
28			0
28			0
2			1
28			0
28			0
28			0
28			0
28			0
3				1
28				0
2				1
8				0
2				1
3				1
5				1
9				1
9				1
41				1
8				0
8				0
8				0
8				1
11				1
28				0
28				0
18				1
28				0
1				1
3				1
28				0
28				0
100				1
120				0
120				0
2				1
2				1
3				1
3				1
12				1
28				0
Figure 5C
Days	DWT																											mDia2fl/fl Vav-Cre
2
3
4	2.04	2.14	2.53	2.24	1.76	2.49	2.12	1.91	2.09	2.11	2.1	2.15	2.06	1.76	1.89	1.75	2.56	2.34	2.21	2.13	1.72	2.99	2.89	2.6	2.63	2.38	2.36	1.73	2.08	2.04	1.78	2.29	1.61	2	1.89	2.24	1.78	2.2	1.81	2.17	2.07	1.81	2.31	2.05	2.04	2.23	2.33	2.29	2.3
5	2.19	2.34	2.82	2.41	1.7	2.74	2.27	2.11	2.26	2.55	2.61	2.58	2.46	2.21	2.41	2.27	3.15	2.8	2.84	2.69	2.15	3.15	3.35	3.49	3.04	3.17	3.03	1.98	2.5	2.47	2.12	2.69	1.95	2.36	2.19	2.67	2.05	2.67	2.19	2.73	2.6	2.23	2.92	2.52	2.45	2.68	2.82	2.79	2.88
6	2.78	2.74	3.48	2.98	1.51	3.42	2.72	2.7	2.6	3.19	3.17	3.13	2.96	2.55	2.87	2.77	3.71	3.4	3.36	3.14	2.48	4.12	3.5	4.1	3.73	3.78	3.69	2.38	2.97	2.86	2.63	3.18	2.33	2.93	2.52	3.19	2.56	3.15	2.52	3.15	3.04	2.62	3.26	2.99	2.97	3.15	3.33	3.31	3.53
7	3.27	3.3	4.15	3.54		4.1	3.25	3.21	2.97	3.77	3.81	3.67	3.5	2.94	3.23	3.18	4.36	3.85	3.77	3.71	2.9	3.9	4.86	4.67	4.3	4.48	4.56	2.81	3.55	3.41	2.93	3.76	2.75	3.21	2.91	3.58	2.94	3.64	2.97	3.65	3.44	3.02	3.71	3.57	3.5	3.67	3.92	3.93	4.22
8										4.37	4.32	4.32	3.78	3.39	3.71	3.66	4.81	4.42	4.32	4.27	3.25	5.53	5.3	4.97	4	5.04	5.18		3.95	3.88	3.28	4.12	3.11	3.62	3.26	4.01	3.29	4.02	3.3	4.14	3.8	3.53	4.42	3.89	4.09	4.28	4.42	4.45	4.74
9													4.3	3.73	4	4.05	5.38	4.84	4.73	4.74	3.56	6.48	5.8	4.2	6.15	5.7	5.68				3.8	4.51	3.4	4.06	3.43	4.46	3.82	4.66	3.6	4.43	3.63	3.81	4.73	4.52	4.67	4.73	4.9	4.84	5.35
10													4.6	4.24	4.46	4.58	5.34	5.31	5.46	5.92	4.21	7.01	4.93	7.08	6.47	6.07	6.18				4.06	4.8	3.72	4.54	3.58	4.96	4.15	5.08	4.07	5.02	3.82	4.31	4.3	5	5.38	5.38	5.51	5.2	5.97
11													4.95	4.53	4.77	4.87	6.02	5.71	6.55	5.94	4.6	7.45	5.48	7.17	7.61	6.53	6.55				4.33	5.15	4.01	4.9	3.96	5.27	4.52	5.29	4.49	5.34	4.19	4.66	5.77	5.6	6.07	6.18	6.04	5.85	6.01
12													5.35	5	5.05	5.18	6.41	6.38	6.8	5.13	6.23	8.04	6.17	7.73	8.28	6.88	7.07				4.68	5.56	4.29	5.42	4.14	5.65	4.8	5.64	4.7	5.69	4.47	5.01	6.11	6.42	6.7	6.32	6.63	6.34	6.41
13													5.77	5.38	5.5	5.65	6.61	6.6	6.64	7.01	5.55	8.43	6.91	8.34	8.95	7.13	7.34				4.85	6	4.69	5.73	4.47	5.98	5.23	5.96	5.07	6.18	4.83	5.49	6.61	6.42	6.7	6.96	6.57	6.62	6.7
14													6.03	5.75	5.7	5.93	7.11	5.75	7.01	7.63	6.98	8.64	7.22	9.29	9	7.73	7.75				5.27	6.31	5	6.11	4.49	6.38	5.45	6.27	5.33	6.48	5.09	5.73	6.75	7.57	8	6.89	7.33	6.99	7.92
15													6.27	6.01	6.01	6.32	7.39	7.84	6.12	7.42	7.35	9.05	7.08	10.04	9.38	8.29	8.23				5.54	6.67	5.29	6.43	4.71	6.67	5.66	6.53	5.48	6.84	5.26	6.24	7.25	8.22	8.46	7.43	7.23	7.58	8
16													6.49	6.06	6.03	6.37	7.66	7.59	7.68	8.12	6.36	9.2	8.15	10.11	9.48	8.62	8.62				5.84	6.73	5.53	6.5	4.8	6.84	5.89	6.68	5.6	6.99	5.34	6.38	7.21	8.53	9.11	7.79	7.7	7.47	8.38
17													6.78	6.06	6.26	6.46	8	7.88	7.82	8.47	6.69	9.37	8.44	10.31	9.51	8.89	8.93				5.98	6.86	5.94	6.8	4.94	6.91	6.08	7.04	5.94	7.02	5.59	6.5	7.41	8.76	9.69	7.92	7.98	7.71	8.46
18													6.76	6.19	6.47	6.75	8.14	8.88	8.17	8.27	8.14	9.59	8.44	10.55	9.54	9.22	9.34				5.8	6.9	5.77	6.8	5	7.03	6.22	6.78	6.08	6.99	5.79	6.92	7.8	9.04	9.83	7.94	8.16	8.11	8.97
19													6.85	6.6	6.55	6.67	8.36	8.39	9.21	8.52	7.14	10.17	8.79	10.96	10.17	9.56	9.67				5.75	7.45	6	6.92	5.08	6.98	5.99	6.77	6.29	7.22	6.04	6.86	7.72	9.27	10.05	7.97	8.41	8.56	9.28
20													7.31	6.76	6.64	6.89	8.74	8.81	9.27	9.96	7.24	10.66	9.08	11.25	10.34	9.3	10.15				6.98	7.79	6.55	6.1	5.13	7.45	7.33	6	6.74	7.7	6.7	6.94	8.56	9.63	10.46	9.11	8.66	8.47	9.42
21													7.83	7.13	7.24	7.3	9.18	10.27	9.44	9.75	7.47	11	9.79	12.06	10.93	9.52	10.3				8.09	8.14	6.54	6.68	5.8	8.05	6.69	7.78	7.12	8.33	6.84	7.26	8.88	9.91	10.83	8.9	9.66	9.06	9.92
22													8.47	7.4	7.44	7.46	9.5	9.81	10.29	8.37	10.56	11.45	10.4	12.13	10.97	9.37	10.85				8.12	8.72	8.13	8.78	7.2	6.5	7.15	7.1	7.15	8.89	7.13	7.44	9.19	10.25	10.93	9.92	9.98	9.8	9.78
23													8.7	8.21	8.19	8.45	9.96	10.64	8.9	11.83	10.99	12.58	11.37	13.23	11.68	9.31	11.45				9.01	8.47	9.48	7.61	7.67	6.95	7.7	9.48	8.2	9.5	8.18	8.26	9.81	10.96	11.35	10.58	10.55	10.51	10.13
24													9.13	8.82	8.49	8.87	11.04	11.49	12.56	11.93	9.93	13.11	12.02	13.91	12.05	9.15	12.66				9.7	10.2	8.89	8.36	7.72	10.09	8.16	8.23	8.77	10.22	8.37	8.83	10.85	11.46	11.53	11.14	11.44	11.03	10.95
25													10.06	9.29	9.09	9.27	11.55	10.48	11.87	13	12.76	14.16	12.7	14.6	12.29	9.86	13.5				10.24	10.62	9.45	9.01	11.04	8.93	8.76	9.03	9.14	10.6	9.08	9.31	11.35	11.92	11.87	11.45	12.08	11.94	8.97
26													10.56	9.84	9.7	9.96	12.36	11.01	13.41	13.74	13.09	14.79	13.57	14.88	12.85	9.89	14.22				9.79	10.72	10.93	11.42	8.52	9.4	9.65	9.07	9.75	11.15	9.59	10.08	12.05	12.9	12.37	12.33	12.84	12.05	12.45
27													11.26	10.43	10.17	10.55	13.3	14.46	12.06	13.73	14.35	15.31	14.06	15.68	13.43	10.87	14.39				10.23	11.11	11.93	10.13	9.14	9.44	9.8	12.1	10.18	11.53	10.08	10.54	12.82	13.4	12.77	12.94	13.41	12.56	13.59
28													11.8	10.98	10.88	11.17	14.02	14.82	14.89	13.88	12.64	16.01	14.65	15.94	13.8	11.06	15.77				10.24	11.94	11.68	10.06	10.5	12.4	9.85	9.52	10.83	12.3	10.73	11.16	13.53	14	13.69	14.46	13.41	12.98	10.64
Figure 5D
White Blood Cells					Red Blood Cells					Lymphocytes
DWT	mDia1 KO	mDia2fl/fl Vav-Cre	DKO Vav-Cre		DWT	mDia1 KO	mDia2fl/fl Vav-Cre	DKO Vav-Cre		DWT	mDia1 KO	mDia2fl/fl Vav-Cre	DKO Vav-Cre
10	8.18	7.34	3.26		10.01	9.56	7.27	6.54		7.51	5.12	6.01	2.16
5.64	3.96	8.58	4.57		9.17	9.04	7.3	4.307		4.67	3.29	5.74	1.36
5.02	4.74	6.92	6.31		7.76	8.44	6.77	4.857		3.28	3.4	6.83	3.86
8.04	8	8.76	4.8		9.25	8.1	7.34	5.303		8.06	4.92	4.92	2.82
8.6	7.6	9.5	7.84		8.65	7.63	7.11	4.865		6.72	4.84	5.55	4.515
11.5	5.78	4.98			8.71	8	6.44			7.81	4.28	6.04
3.82	6.68	6.46			7.97	8.1	6.59			2.57	4.12	3.74
9.94	12.8	6.08			8.74	7.82	7.28			7.27	4.82	3.28
10.96	8.18	5.5			9.1	8.09	7.3			8.82	5.02	5.12
13.14	8.54	5.88			9.29	8.37	6.37			5.96	7.81	5
	10.1	7.2				7.95	6.74				5.7	4.22
	4.58	7.36				9.04	7.62				5.69	4.61
	4.7	4.76				8.16	7.38				7.31	5.73
	4.56					8.8					2.98
	5.32					8.79					3.52
	4.16					8.57					2.67
	5.72					8.14					3.19
	6.52					8.19					3.26
Figure 5G-I
		LSK			MEP			CLP
		Mean	Std. Error of Mean	N Number	Mean	Std. Error of Mean	N Number	Mean	Std. Error of Mean	Number of values
Bone marrow	DWT	1	0.1331	6	1	0.2595	6	1	0.1688	6
	mDia1 KO	0.6804	0.0841	4	0.7121	0.1154	4	0.3911	0.03389	4
	mDia2fl/fl Vav-Cre	1.089	0.04679	4	1.458	0.05078	4	1.146	0.04541	4
	DKO Vav-Cre	0.4006	0.01889	6	0.549	0.043	6	0.298	0.02155	6
Spleen	DWT	1	0.136	6	1	0.2192	6	0.9999	0.1321	6
	mDia1 KO	1.653	0.07671	4	9.812	0.6638	4	0.9876	0.08569	4
	mDia2fl/fl Vav-Cre	1.253	0.03848	4	12.12	3.548	4	1.427	0.2061	4
	DKO Vav-Cre	0.9607	0.09895	6	2.507	0.9579	6	0.6894	0.05845	6
Liver	DWT	1	0.1057	6	0.9999	0.1525	6	1	0.1864	6
	mDia1 KO	0.9508	0.09064	4	1.127	0.1693	4	0.3419	0.03397	4
	mDia2fl/fl Vav-Cre	1.45	0.4357	4	6.816	1.474	4	0.9329	0.3542	4
	DKO Vav-Cre	0.6351	0.06908	5	0.5668	0.1751	5	0.1399	0.01267	6
Note: one LV sample with failure in FACS staining for LSK/MEP.
Figure 5J
Days Post-BMT	DWT	mDia1 KO	mDia2fl/fl Vav-Cre	DKO Vav-Cre
143	1
219	1
342	1
450	0
450	0
450	0
450	0
179		1
277		1
313		1
365		1
450		0
194			1
240			1
316			1
144			1
236			1
450			0
29				1
52				1
62				1
165				1
214				1
[truncated: 47 more columns]

## Sheet: Figure 6
Figure 6A
	MICD4-Vector			MICD4-mSRF-0.05			MICD4-mSRF-0.15		MICD4-mSRF-0.3
SRE-LUC	0.831225	1.02051	1.14827	2.6846	3.08745	2.69778	3.68376	3.55217	3.95529	4.35918
Figure 6B
	MICD4-Vector		MICD4-mSRF			MICD4-mSRF-mDia1		MICD4-mSRF-mDia2																	MICD4-mSRF-mDia1/2
SRE-LUC	0.972902	1.0271	2.14702	2.46919	2.15755	3.19471	3.21461	2.92096	3.00732	3.14215															3.85323	4.27851	4.70639
Figure 6D
KRT17					Acta2					Flna
DWT	mDia1 KO	mDia2fl/fl Vav-Cre	DKO Vav-Cre		DWT	mDia1 KO	mDia2fl/fl Vav-Cre	DKO Vav-Cre		DWT	mDia1 KO	mDia2fl/fl Vav-Cre	DKO Vav-Cre
0.993326	0.547616	1.65155	0.518122		1.08415	1.82529	0.479735	0.334093		1.05614	1.19174	0.768605	0.484482
1.27604	1.61968	0.433933	0.301234		0.940051	0.52415	0.667692	0.523939		0.949394	0.65705	0.674037	0.625961
0.848668	1.49951	0.938091	0.199774		0.868448	1.44644	0.396703	0.265103		1.00676	0.795157	0.668311	0.491417
1.15133	1.17536	1.26597	1.29353		1.13155	0.330154	0.685248	0.173541		0.993238	0.753148	0.748752	0.37907
FHL2					ItgaL					c-fos
DWT	mDia1 KO	mDia2fl/fl Vav-Cre	DKO Vav-Cre		DWT	mDia1 KO	mDia2fl/fl Vav-Cre	DKO Vav-Cre		DWT	mDia1 KO	mDia2fl/fl Vav-Cre	DKO Vav-Cre
1.22393	0.694366	1.22436	0.26077		0.999811	1.57833	0.556212	0.335696		1.17406	0.607501	0.469274	0.17194
0.894044	1.0332	0.574306	0.283174		1.00249	0.450324	0.62424	0.465919		0.854241	0.27239	0.421891	0.167439
0.936553	1.95779	0.580809	0.157138		0.777487	1.58108	0.504342	0.286246		1.06866	0.749751	0.52781	0.269927
1.06345	0.516154	0.62961	0.503596		1.22251	0.355652	0.658853	0.184753		0.931335	0.517601	0.591113	0.184226
Itga2					Egr1					Egr2
DWT	mDia1 KO	mDia2fl/fl Vav-Cre	DKO Vav-Cre		DWT	mDia1 KO	mDia2fl/fl Vav-Cre	DKO Vav-Cre		DWT	mDia1 KO	mDia2fl/fl Vav-Cre	DKO Vav-Cre
1.14331	0.731475	0.679005	0.163187		1.2296	0.660147	0.336245	0.127717		1.37446	0.622329	0.947888	0.429045
0.89529	0.640269	0.617063	0.262181		0.815574	0.263833	0.409098	0.157282		0.742823	0.77206	0.791681	0.306737
1.06903	0.714335	0.818233	0.176786		1.08943	0.919841	0.422473	0.263162		0.910745	1.0782	0.585218	0.201799
0.930971	0.707088	0.743616	0.20362		0.910574	0.510355	0.608843	0.226688		1.08925	0.395054	0.73208	0.276022
Egr3					Fosb					JunB
DWT	mDia1 KO	mDia2fl/fl Vav-Cre	DKO Vav-Cre		DWT	mDia1 KO	mDia2fl/fl Vav-Cre	DKO Vav-Cre		DWT	mDia1 KO	mDia2fl/fl Vav-Cre	DKO Vav-Cre
1.34765	0.741255	0.823689	0.233927		1.16365	0.373393	0.34324	0.114893		1.07028	0.838122	0.476686	0.230764
0.751098	0.723415	0.644872	0.253269		0.860803	0.170853	0.471275	0.101245		0.935307	0.397516	0.555036	0.28284
0.955982	1.30358	0.459128	0.0910086		1.22025	0.642249	0.526687	0.222502		1.0103	1.02522	0.634625	0.418694
1.04402	0.25423	0.781648	0.0862686		0.779748	0.336136	0.581096	0.108302		0.989699	0.642831	0.84102	0.286369

## Sheet: Figure S1
Figure S1B
LSK			LK			LS
WT	mDia1 KO		WT	KO		WT	KO
5.71	5.13		19.55	19.53		9.08	5.3
3.01	6.05		15.1	25.43		6.1	5.74
9.33	7.04		25.73	28.85		6.23	5.92
6.4	2.86		19.25	15.98		5.71	5.46
LT-HSC			ST-HSC			MPP
WT	KO		WT	KO		WT	KO
6.93	5.7		30.5	30.6		58.7	60.2
5.42	7.95		33.5	35		55.9	53.5
5.82	5.35		37.9	37.9		53.3	54.3
6.68	5.66		28.5	30.8		62.9	60.2
Figure S1C
LSK			LK			LS
WT	mDia1 KO		WT	KO		WT	KO
3.50495	2.41449		12.0056	9.18519		5.57598	2.49212
4.83965	4.11292		24.319	17.2916		9.82827	3.90549
3.54198	2.78582		9.77132	11.4123		2.36544	2.3408
5.26774	2.39565		15.8382	13.3813		4.70003	4.56933
LT-HSC			ST-HSC			MPP
WT	KO		WT	KO		WT	KO
0.24289	0.13763		1.06901	0.73884		2.0574	1.45353
0.32329	0.32698		1.62128	1.43952		2.70536	2.20041
0.19198	0.14904		1.34241	1.05583		1.88788	1.5127
0.30658	0.13559		1.50131	0.73786		3.31341	1.44218

## Sheet: Figure S2
Figure S2A
		CD45.2				CD45.1
1:1 mix	WT	48.1977	47.9918	47.3792		51.8023	52.0082	52.6208
	mDia1 KO	51.7875	52.9532	53.001		48.2125	47.0468	46.999
16hr	WT	45.7143	48	44.4444	59.6774	54.2857	52	55.5556	40.3226
	mDia1 KO	47.2527	48.9362	46.4286	49.1803	52.7473	51.0638	53.5714	50.8197
Figure S2B
		CD45.2				CD45.1
1:1 mix	WT	45.5027	44.6581	45.627		54.4973	55.3419	54.373
	mDia1 KO	37.1652	34.8634	36.3141		62.8348	65.1366	63.6859
16hr	WT	59.1304	76.0417	46.798		40.8696	23.9583	53.202
	mDia1 KO	50	57.4468	50.7772		50	42.5532	49.2228
Figure S2C
		CD45.2				CD45.1
1:1 mix	WT	35.3063	33.0526	29.6989		64.6937	66.9474	70.3011
	mDia1 KO	29.3515	30.0752	28.2492		70.6485	69.9248	71.7508
16hr	WT	30.5857	35.1515	34.1936		69.4143	64.8485	65.8064
	mDia1 KO	18.3946	40.2439	29.8343		81.6054	59.7561	70.1658

## Sheet: Figure S4
Figure S4A
White Blood Cells			Neutrophil			Lymphocytes			Monocytes			Red Blood Cells
Control	mDia2fl/fl Vav-Cre		Control	mDia2fl/fl Vav-Cre		Control	mDia2fl/fl Vav-Cre		Control	mDia2fl/fl Vav-Cre		Control	mDia2fl/fl Vav-Cre
57.33	16.8		21.07	8.13		14.93	7.53		20.16	1.04		9.795	6.66
22.84	24.4		9.22	7.62		11.08	14.29		1.58	1.69		9.48	7.5
3.86	5.44		2.85	3.68		0.83	1.35		0.17	0.38		10.02	5.04
4.94	13.79		3.05	3.695		1.7	9.115		0.16	0.955		10.31	7.455
19.54	14.98		13.55	3.86		4.78	9.97		1	1.13		7.9	5.66
	6.3			3.15			2.81			0.32			7.83
	7.46			3.94			2.98			0.45			6.83
	16.22			4.03			10.75			1.42			7.75
Figure S4B
HSPCs %									LT-/ST-HSC %
LK			LS			LSK			LT-HSC			ST-HSC			MPP
Control	mDia2fl/fl Vav-Cre		Control	mDia2fl/fl Vav-Cre		Control	mDia2fl/fl Vav-Cre		Control	mDia2fl/fl Vav-Cre		Control	mDia2fl/fl Vav-Cre		Control	mDia2fl/fl Vav-Cre
27.8	35.8		16.5	12		3.22	7.77		25.5	7.99		39.1	45.4		25	38.3
26	25.7		7.43	12.5		3.69	5.19		20.3	21.7		41.7	40.3		26.2	28.1
28.8	35.4		8.68	5.9		2.23	3.99		12.6	15.9		39.2	42.1		36.7	31.2
59	30.3		2.99	8.07		3.88	5.91		13.5	15.1		39.8	46.1		34	31.5
	36.5			10.6			11.9			24.4			43.5			21.6
	21.1			16			3.94			10.1			39.5			44.7
	35			7.87			8.79			24.4			45.7			20
HSPCs#
LK			LS			LSK			LT-HSC			ST-HSC			MPP
Control	mDia2fl/fl Vav-Cre		Control	mDia2fl/fl Vav-Cre		Control	mDia2fl/fl Vav-Cre		Control	mDia2fl/fl Vav-Cre		Control	mDia2fl/fl Vav-Cre		Control	mDia2fl/fl Vav-Cre
79.4388	44.2936		47.1489	14.847		9.2012	9.6134		1.827	0.385		2.802	2.188		1.789	1.847
63.6407	68.4155		18.1866	33.276		9.0321	13.8162		0.418	2.631		1.299	4.88		1.219	3.402
46.4155	71.1713		13.9891	11.8619		3.594	8.0219		0.431	1.053		1.272	2.79		1.085	2.066
91.4423	95.2932		4.6341	25.3801		6.0135	18.5869		1.642	3.777		3.381	3.446		2.12	2.353
	53.3864			15.504			17.4054			0.619			6.742			3.355
	45.9805			34.8667			8.5859			2.811			2.411			2.728
	47.4828			10.6768			11.925			1.127			5.261			2.306
Figure S4C
	G0							G1							S_G2/M
Control	57.3	56.6	21.2	34				25	20.4	39.7	26.8				17.75	23	39.06	39.17
mDia2fl/fl Vav-Cre	48.6	45.9	50.7	47.6	52.8	40.1	60.8	21.3	36.5	23.3	20.4	18.1	37.6	17.6	30.1	17.69	26	32	29.2	22.33	21.59
Figure S4D
	WT			mDia1 KO
1°	85	62	78	52	83	63
2°	111	118	125	85	86	93
Figure S4E
	1°			2°
	WT	mDia1 KO		WT	mDia1 KO
	0.008198	0.606131		0.277446	1.93602
	0.330097	0.145805		0.325803	0.766979
	1.1497	0.239525		0.630285	2.00614
	2.06584	0.017722		0.225777	0.6331
	0.368004	0.031041		0.998263	0.604381
	1.68064	0.028289		0.766013	0.755056
	0.191541	1.75532		1.29812	0.273982
	1.11502	0.684048		0.689834	0.172672
	0.792293	0.013305		0.300162	0.213991
	0.066455	0.112622		1.54047	0.430881
	0.113932	0.034977		1.39121	0.238584
	0.820204	0.021307		0.951092	0.095486
	0.360087	0.013893		1.32852	0.170561
	0.276253	0.025413		0.301418	0.608508
	0.329932	0.071887		1.08243	0.427914
	0.506088	1.80237		1.07742	1.34689
	0.671651	0.234391		0.586509	1.33811
	1.06852	0.860258		0.652338	0.407999
	2.60047	0.061913		0.132168	2.03947
	1.10621	0.859541		0.177406	0.529486
	1.0487	0.055229		4.18504	0.32136
	1.15127	0.021445		0.597495	2.77103
	1.51336	0.016917		0.641339	0.336457
	1.72172	0.340922		1.426	0.525925
	1.49845	0.053537		1.01453	0.145982
	0.355274	0.619561		0.465368	0.083273
	0.345134	0.125318		0.203503	2.18418
	0.027261	0.022581		0.21602	1.67595
	0.040833	0.305072		0.213784	1.21801
	1.19313	0.346964		0.688358	0.321277
	1.62435	0.463501		0.172396	0.489354
	1.79528	0.164027		0.396849	0.76662
	1.93962	0.412395		3.61627	0.671341
	1.50936	0.052197		3.16641	0.219995
	1.65777	0.0225		1.02218	0.883318
	3.31258	0.133511		0.542858	0.219056
	4.48335	0.018778		0.514098	0.163992
	0.380548	1.2042		0.603898	2.02972
	0.404941	0.813547		0.776736	1.51211
	0.058124	0.038673		0.372297	2.59286
	0.797129	1.2651		3.10736	0.712439
	1.44349	2.33705		0.683555	0.470102
	0.282954	0.343803		0.590277	1.47034
	0.187605	1.2514		0.424877	0.630795
	1.95008	0.265922		0.946304	0.282428
	0.567975	0.038348		0.839474	0.113358
	0.707693	1.66571		0.469771	1.15262
	0.404398	0.0774		1.12323	1.16434
	0.970965	2.06076		0.254096	3.2418
	2.03933	0.541128		2.1292	0.075075
	0.031388	0.209019		1.11768	0.806697
	3.95285	0.056338		2.46497	0.377003
	1.78253	0.100876		2.50592	0.088669
	3.16163	0.209544		0.403997	0.541506
	0.087793	1.26101		0.82461	0.752682
	0.875789	1.84135		1.16246	0.376272
	0.35481	0.284909		0.316819	0.250452
	0.135288	0.043059		0.625303	0.221954
	1.91249	0.34777		0.775384	2.56117
	0.499476	2.52776		0.638648	1.04564
	1.4692	0.790374		0.757484	0.486069
	0.437051	0.789007		0.637558	0.443122
	0.199636	0.043683		2.85288	2.71484
	1.08177	0.454168		0.296174	2.35999
	0.089312	0.112649		0.078498	0.887486
	0.6846	0.59516		0.58012	0.226467
	3.22053	0.057139		1.75347	1.17866
	0.043808	0.422797		0.799673	0.282552
	0.051035	0.523036		0.652863	2.26103
	0.076719	0.066526		0.291895	2.89922
	2.13413	1.34182		0.326093	0.768428
	0.519456	0.035356		2.05687	2.46329
	0.422917	0.62132		4.0149	2.97675
	0.302476	1.10567		0.607569	0.608107
	0.050353	0.025791		1.27558	1.05726
	2.60111	0.009235		1.2955	1.20372
	0.30757	0.030703		0.4669	1.68703
	2.29151	0.012985		0.167815	1.40532
	3.77552	0.324571		1.01844	0.542748
	0.062011	0.226607		0.541451	0.200301
	4.6953	1.08099		4.69446	0.666194
	0.252764	0.083696		0.728476	0.052677
	0.958996	0.350696		0.496696	0.093747
	0.057055	1.39843		1.33143	0.281628
	0.104937	0.126921		1.42355	1.86372
	0.687931	0.134103		1.98847	1.52351
	0.438707	0.025666		0.509406	0.421772
	1.94459	0.435038		0.570804	0.655471
	4.20042	0.013675		0.64559	0.258443
	0.377979	2.26384		0.349016	1.97251
	1.02212	0.014076		1.47093	0.168463
	0.029558	1.98894		0.492473	0.261976
	0.0448	0.236217		0.556231	0.836644
	0.982196	2.12763		0.976375	0.064393
	1.6934	0.100604		2.59152	1.22483
	0.055959	0.016605		0.53887	0.56988
	0.398355	0.006047		1.33613	0.083838
	1.9487	0.023342		4.44019	0.03435
	0.524532	0.047125		2.15567	3.0844
	3.04421	0.079475		0.4417	0.515202
	0.624393	0.023231		0.336126	0.427237
	0.178521	0.013991		0.57402	1.03261
	0.352179	0.623613		0.400492	1.19876
	1.97165	0.207108		0.469853	0.015981
	0.161301	0.077618		1.21812	1.33068
	0.107395	0.611457		0.559888	0.573026
	0.079244	0.129797		0.352204	2.85878
	0.381176	2.41669		0.540278	0.776267
	0.132625	0.461573		2.02271	0.350989
	0.107043	2.56058		0.547675	1.45117
	0.539138	0.047383		0.935857	0.546847
	0.095911	0.061539		0.485779	0.066036
	0.089788	0.147729		1.7312	0.486856
	0.151648	0.568033		0.942991	0.697839
	1.73037	0.051395		1.75707	0.324064
	0.702879	2.54431		0.768525	2.94003
	0.899888	0.636954		0.621756	0.858201
	1.36363	0.074087		0.224921	2.01353
	0.100239	0.107983		4.56123	0.820594
	0.052593	0.053938		1.5743	0.04873
	1.48942	0.160375		0.281517	0.343192
	0.290079	0.290008		0.919337	0.185134
	1.42266	2.71621		1.79988	0.257491
	4.61276	0.292305		0.675978	0.577374
	0.252385	0.345789		0.73499	0.12455
		1.40479		0.563932	0.331834
		0.017593		0.313548	0.294545
		0.013363		2.76864	0.382993
		1.67036		0.140904	1.66302
		0.163127		1.22835	0.794015
		0.019214		0.513601	1.51144
		0.079057		7.90934	0.527871
		0.61359		0.947201	0.21591
				0.119513	0.913651
				0.176123	1.01408
				0.254206	0.139524
				1.16386	0.297498
				0.160887	0.142808
				0.336099	0.090821
				1.82759	0.138102
				0.959069	1.42927
				0.703773	3.2886
				0.877301	0.299762
				0.528092	0.351265
				0.862714	1.17654
				0.95802	1.41765
				0.395165	0.266475
				3.84671	1.7551
				0.386043	0.343302
				2.13893	0.080816
				0.939183	0.080816
				0.971448	0.391798
				1.36668	2.17861
				0.276108	0.253392
				1.09894	0.197983
				0.333062	0.277322
				0.537807	0.437298
				0.175502	0.664772
				2.0859	1.54239
				0.392791	0.437091
				1.24299	0.583653
				0.086391	0.583653
				1.06953	0.388982
				0.205794	0.452092
				1.42473	0.650309
				1.42473	0.471896
				1.42473	0.059894
				1.1422	1.67826
				0.244739	1.15818
				0.132872	2.95426
				0.302411	1.59773
				3.03796	0.527512
				0.43716	0.169885
				1.04089	0.140531
				0.729014	0.499925
				0.738578	0.026097
				0.479804	0.098453
				0.232401	2.35335
				0.326383	0.218518
				0.286734	0.026704
				0.659556	0.112005
				0.207174	0.163523
				0.297968	1.55031
				0.382123	0.514043
				0.243207	0.141939
				3.56537	0.612827
				0.509033	1.66034
				0.199156	0.513215
				0.257146	0.667878
				0.433254	0.517603
				3.33608	0.517603
				0.196051	0.863348
				0.843075	0.021156
				0.56741	1.48114
				0.349609	0.417329
				3.29752	0.401306
				3.45315	1.65114
				0.24035	1.25849
				0.209189	0.636026
				0.74062	0.302963
				0.393067	0.794318
				0.131285	0.945517
				0.93536	0.564677
				0.50993	0.904253
				0.445827	1.20664
				3.05824	0.835016
				0.992425	0.230428
				0.412968	0.712992
				0.143774	1.73336
				1.12019	0.717822
				0.816992	1.80529
				3.54617	0.752682
				0.221112	1.9675
				0.384083	1.35014
				1.14027	2.0537
				0.708396	1.46064
				0.363368	1.76652
				0.329543	0.633155
				0.764178	1.51197
				0.417922	1.51032
				4.71032	1.52165
				0.334567	0.288183
				0.189523	0.651289
				0.812728	0.879757
				2.93578	0.128152
				1.879
				0.560896
				0.725785
				0.856296
				2.04162
				0.308525
				3.11353
				0.829123
				0.262969
				1.42442
				1.02498
				2.20399
				0.434193
				1.24424
				0.838369
				0.360898
				0.224314
				0.820015
				0.110736
				0.681816
				2.54914
				0.752295
				0.373595
				0.569549
				0.701744
				1.6497
				1.64907
				0.865267
				0.151102
				0.410649
				0.197196
				0.261686
				0.492762
				0.436567
				4.6914
				2.04307
				1.89527
				0.166959
				0.329447
				1.14118
				1.05119
				0.079781
				2.22909
				0.911029
				0.088434
				0.751164
				0.867392
				0.53738
				0.596998
				0.362816
				1.09422
				0.236293
				1.09735
				0.305061
				0.743049
				0.13203
				0.485089
				0.22252
				0.500159
				1.06134
				1.08365

## Sheet: Figure S5
Figure S5A
	Control			mDia2fl/fl Vav-Cre
	Mean	Std. Error of Mean	N number	Mean	Std. Error of Mean	N number
LSK	4.054	0.993	7	0.6508	0.0906	4
LT-HSC	1.174	0.2215	7	0.1793	0.01266	4
ST-HSC	0.7595	0.1776	7	0.1674	0.04467	4
MPP	1.614	0.6617	7	0.2344	0.04356	4
LK	21.44	5.603	7	0.8944	0.2723	4
GMP	6.338	1.797	7	0.4213	0.1528	4
CMP	8.62	2.406	7	0.2497	0.09873	4
MEP	5.461	1.73	7	0.1164	0.0396	4
Figure S5B
Control	mDia2fl/fl Vav-Cre
90.6	82.3
89.7	69.3
89.3	60.7
90.4	82.6
Figure S5C
	WT														mDia1 KO
White blood cell	7	5.53	3.12	3.4	5.47	5.16	5.69	3.11	2.01	1.67	2.09	3.23	4.24	3.08	2.82	5	2	2.77	2.44	1.9	1.54	2.22	2.73
Lymphocytes	6.81	5.38	3	3.25	5.02	4.47	5.25	2.98	1.96	1.58	2.02	3.15	4.09	3.02	2.67	4.37	1.93	2.64	2.3	1.83	1.47	2.12	2.65
Neutrophil	0.07	0.07	0.05	0.05	0.31	0.6	0.26	0.06	0.01	0.03	0.03	0.03	0.04	0.01	0.12	0.53	0.03	0.07	0.05	0.02	0.03	0.02	0.03
Red blood cell	9.72	8	7.49	9.05	9.24	8.71	8.23	7.82	8.95	8.21	8.7	8.69	9.06	8.4	8.6	8.25	8.15	7.76	7.1	8.3	4.59	7.53	8.42
Hemoglobin	139	114	107	132	132	122	115	114	120	115	126	123	128	119	124	120	116	114	106	117	66	110	123
Platelet	597	386	666	259	605	705	1326	416	610	262	445	646	636	501	385	448	336	291	199	394	300	192	200
Figure S5D
Survival Days	WT	mDia1KO
10	1
12	1
13	1
14	1
14	1
17	1
17	1
17	1
20	1
20	1
20	1
21	0
21	0
21	0
10		1
11		1
12		1
12		1
12		1
12		1
13		1
13		1
18		1

## Sheet: Figure S7
Figure S7B
DWT	mDia1 KO	mDia2fl/fl Vav-Cre	DKO Vav-Cre
2.64085	5.68579	6.66667	9.24188
6.94767	7.01531	9.77049	10.2147
7.16088	7.08889	8.22222	10.1594
6.06407	7.0068	10.3291	9.75124
5.74074	6.43653	9.04639	12.4926
4.97685	10.2875		11.8966
6.72464	7.58621		9.57895
5.47297	7.46193
5.57432	6.51899
5.68027	5.3
5.67485
5.90323
6.25407
Figure S7D
		Mean	Std. Error of Mean	Number of values
Bone marrow	DWT	1	0.1985	6
	mDia1 KO	1.334	0.1041	4
	mDia2fl/fl Vav-Cre	1.72	0.04591	4
	DKO Vav-Cre	0.9603	0.09387	6
Spleen	DWT	1	0.1958	6
	mDia1 KO	2.145	0.1671	4
	mDia2fl/fl Vav-Cre	2.088	0.552	4
	DKO Vav-Cre	1.119	0.1951	6
Liver	DWT	0.9999	0.02038	6
	mDia1 KO	1.749	0.167	4
	mDia2fl/fl Vav-Cre	2.968	0.3944	4
	DKO Vav-Cre	1.828	0.2632	5
Figure S7E
		Mean	Std. Error of Mean	Number of values
Bone marrow	DWT	0.9999	0.1309	6
	mDia1 KO	0.7308	0.05258	4
	mDia2fl/fl Vav-Cre	1.648	0.02772	4
	DKO Vav-Cre	0.6481	0.06189	6
Spleen	DWT	1	0.1876	6
	mDia1 KO	2.15	0.07047	4
	mDia2fl/fl Vav-Cre	1.189	0.08594	4
	DKO Vav-Cre	1.255	0.09216	6
Liver	DWT	0.9998	0.1607	6
	mDia1 KO	0.5576	0.104	4
	mDia2fl/fl Vav-Cre	0.6398	0.1104	4
	DKO Vav-Cre	0.3844	0.08562	5

[truncated: 1 more sheets: Figure S8]
